# Supplementary material for: Pseudostellariawuyishanensis, a new species of Caryophyllaceae from Fujian, China
Source: PhytoKeys. 2021 Aug 25;181:21–8. doi: 10.3897/phytokeys.181.67436 (PMC8410750; doi:10.3897/phytokeys.181.67436)
Supplement: XML Treatment for Pseudostellaria wuyishanensis [file phytokeys.181.67436-treatment1.xml]

<!DOCTYPE tp:taxon-treatment
  PUBLIC "-//TaxonX//DTD Taxonomic Treatment Publishing DTD v0 20100105//EN" "tax-treatment-NSO.dtd">
<tp:taxon-treatment xmlns:tp="http://www.plazi.org/taxpub"><tp:treatment-meta><kwd-group><label>Taxon classification</label><kwd><named-content xmlns:xlink="http://www.w3.org/1999/xlink" content-type="kingdom">Plantae</named-content></kwd><kwd><named-content xmlns:xlink="http://www.w3.org/1999/xlink" content-type="order">Caryophyllales</named-content></kwd><kwd><named-content xmlns:xlink="http://www.w3.org/1999/xlink" content-type="family">Caryophyllaceae</named-content></kwd></kwd-group><mixed-citation publication-type="journal"><person-group><name><surname>Luo</surname><given-names>Xiao</given-names></name><name><surname>Yang*</surname><given-names>Qi-Yi</given-names></name><name><surname>Zhang</surname><given-names>Zhe</given-names></name><name><surname>Zhu</surname><given-names>Pan</given-names></name><name><surname>Ma</surname><given-names>Liang</given-names></name><name><surname>Chen</surname><given-names>Xin-Yan</given-names></name><name><surname>Lin</surname><given-names>Shu-Yi</given-names></name><name><surname>Chen</surname><given-names>Shi-Pin</given-names></name></person-group><article-title><italic><tp:taxon-name><tp:taxon-name-part taxon-name-part-type="genus" reg="Pseudostellaria">Pseudostellaria</tp:taxon-name-part><tp:taxon-name-part taxon-name-part-type="species" reg="wuyishanensis">wuyishanensis</tp:taxon-name-part></tp:taxon-name></italic>, a new species of <tp:taxon-name><tp:taxon-name-part taxon-name-part-type="family">Caryophyllaceae</tp:taxon-name-part></tp:taxon-name> from Fujian, China</article-title><source>PhytoKeys</source><day>25</day><month>8</month><year>2021</year><volume>181</volume><fpage>21</fpage><lpage>28</lpage><pub-id pub-id-type="doi">10.3897/phytokeys.181.67436</pub-id></mixed-citation></tp:treatment-meta><tp:nomenclature><tp:taxon-name>
            <object-id xmlns:xlink="http://www.w3.org/1999/xlink" content-type="arpha" xlink:type="simple">B466D9C6-9170-5644-A4EA-A9363E172BBF</object-id>
            <tp:taxon-name-part taxon-name-part-type="genus" reg="Pseudostellaria">Pseudostellaria</tp:taxon-name-part>
            <tp:taxon-name-part taxon-name-part-type="species" reg="wuyishanensis">wuyishanensis</tp:taxon-name-part>
            <object-id xmlns:xlink="http://www.w3.org/1999/xlink" content-type="ipni" xlink:type="simple">urn:lsid:ipni.org:names:77219367-1</object-id>
          </tp:taxon-name><tp:taxon-authority>X. Luo &amp; Q.Y. Yang</tp:taxon-authority><tp:taxon-status xmlns:xlink="http://www.w3.org/1999/xlink" xlink:type="simple">sp. nov.</tp:taxon-status><xref ref-type="fig" rid="F1">Figs 1</xref><xref ref-type="fig" rid="F2">, 2</xref></tp:nomenclature><tp:treatment-sec sec-type="material" id="SECID0EWJAC"><title>Type.</title><p>China. Fujian: Wuyishan National Park, on rocks along a stream, ca.1700 m a.s.l, 1 May 2019, Xiao Luo et Qiyi Yang20190501 (<bold><italic>holotype</italic></bold>: FAFU!; <bold><italic>isotype</italic></bold>: FAFU!)</p><fig id="F1" position="float" orientation="portrait"><object-id xmlns:xlink="http://www.w3.org/1999/xlink" content-type="doi" xlink:type="simple">10.3897/phytokeys.181.67436.figure1</object-id><object-id xmlns:xlink="http://www.w3.org/1999/xlink" content-type="arpha" xlink:type="simple">DB1CBA10-3E34-5E6A-B909-9D5B407F8962</object-id><label>Figure 1.</label><caption><p><italic><tp:taxon-name><tp:taxon-name-part taxon-name-part-type="genus" reg="Pseudostellaria">Pseudostellaria</tp:taxon-name-part><tp:taxon-name-part taxon-name-part-type="species" reg="wuyishanensis">wuyishanensis</tp:taxon-name-part></tp:taxon-name></italic> sp. nov. <bold>A</bold> plant <bold>B</bold> stem with one line of hair <bold>C</bold> flower <bold>D</bold> flower in side view <bold>E</bold> calyx <bold>F</bold> petal <bold>G</bold> tuber <bold>H</bold> gynoecium of chasmogamous flower.</p></caption><graphic xmlns:xlink="http://www.w3.org/1999/xlink" xlink:href="phytokeys-181-021-g001.jpg" position="float" orientation="portrait" xlink:type="simple" id="oo_581046.jpg"><uri content-type="original_file" xlink:type="simple">https://binary.pensoft.net/fig/581046</uri></graphic></fig><fig id="F2" position="float" orientation="portrait"><object-id xmlns:xlink="http://www.w3.org/1999/xlink" content-type="doi" xlink:type="simple">10.3897/phytokeys.181.67436.figure2</object-id><object-id xmlns:xlink="http://www.w3.org/1999/xlink" content-type="arpha" xlink:type="simple">06EDFAFB-AC75-54E7-B6EE-61E8AFD18502</object-id><label>Figure 2.</label><caption><p><italic><tp:taxon-name><tp:taxon-name-part taxon-name-part-type="genus" reg="Pseudostellaria">Pseudostellaria</tp:taxon-name-part><tp:taxon-name-part taxon-name-part-type="species" reg="wuyishanensis">wuyishanensis</tp:taxon-name-part></tp:taxon-name></italic> X. Luo, Q.Y. Yang <bold>A</bold> habitat <bold>B</bold> habit <bold>C</bold> tuber <bold>D</bold> plant <bold>E</bold> flowering plant <bold>F</bold> flower <bold>G</bold> all parts of flower.</p></caption><graphic xmlns:xlink="http://www.w3.org/1999/xlink" xlink:href="phytokeys-181-021-g002.jpg" position="float" orientation="portrait" xlink:type="simple" id="oo_581047.jpg"><uri content-type="original_file" xlink:type="simple">https://binary.pensoft.net/fig/581047</uri></graphic></fig></tp:treatment-sec><tp:treatment-sec sec-type="diagnosis" id="SECID0EQMAC"><title>Diagnosis.</title><p><italic><tp:taxon-name><tp:taxon-name-part taxon-name-part-type="genus" reg="Pseudostellaria">Pseudostellaria</tp:taxon-name-part><tp:taxon-name-part taxon-name-part-type="species" reg="wuyishanensis">wuyishanensis</tp:taxon-name-part></tp:taxon-name></italic> can be distinguished from <italic><tp:taxon-name><tp:taxon-name-part taxon-name-part-type="genus" reg="Pseudostellaria">P.</tp:taxon-name-part><tp:taxon-name-part taxon-name-part-type="species" reg="heterantha">heterantha</tp:taxon-name-part></tp:taxon-name></italic> by several morphological features and distribution (Table <xref ref-type="table" rid="T1">1</xref>). <italic><tp:taxon-name><tp:taxon-name-part taxon-name-part-type="genus" reg="Pseudostellaria">P.</tp:taxon-name-part><tp:taxon-name-part taxon-name-part-type="species" reg="wuyishanensis">wuyishanensis</tp:taxon-name-part></tp:taxon-name></italic> has stolons (vs. no stolon in <italic><tp:taxon-name><tp:taxon-name-part taxon-name-part-type="genus" reg="Pseudostellaria">P.</tp:taxon-name-part><tp:taxon-name-part taxon-name-part-type="species" reg="heterantha">heterantha</tp:taxon-name-part></tp:taxon-name></italic>), 1–1.6 × 0.5–0.7 cm (vs. 2–2.5 × 0.8–1.2 cm in <italic><tp:taxon-name><tp:taxon-name-part taxon-name-part-type="genus" reg="Pseudostellaria">P.</tp:taxon-name-part><tp:taxon-name-part taxon-name-part-type="species" reg="heterantha">heterantha</tp:taxon-name-part></tp:taxon-name></italic>) leaf blade, ca. 2 cm long (vs. 3–3.5 cm long in <italic><tp:taxon-name><tp:taxon-name-part taxon-name-part-type="genus" reg="Pseudostellaria">P.</tp:taxon-name-part><tp:taxon-name-part taxon-name-part-type="species" reg="heteranth">heteranth</tp:taxon-name-part></tp:taxon-name></italic>) pedicel and is 6–7 cm tall with 1 line of hairs (vs. 8–15 cm tall with 2 lines of hairs in <italic><tp:taxon-name><tp:taxon-name-part taxon-name-part-type="genus" reg="Pseudostellaria">P.</tp:taxon-name-part><tp:taxon-name-part taxon-name-part-type="species" reg="heterantha">heterantha</tp:taxon-name-part></tp:taxon-name></italic>). <italic><tp:taxon-name><tp:taxon-name-part taxon-name-part-type="genus" reg="Pseudostellaria">P.</tp:taxon-name-part><tp:taxon-name-part taxon-name-part-type="species" reg="wuyishanensis">wuyishanensis</tp:taxon-name-part></tp:taxon-name></italic> only distribute in Wuyishan National Park, Southeastern China (vs. Northern and Southwestern China in <italic><tp:taxon-name><tp:taxon-name-part taxon-name-part-type="genus" reg="Pseudostellaria">P.</tp:taxon-name-part><tp:taxon-name-part taxon-name-part-type="species" reg="heterantha">heterantha</tp:taxon-name-part></tp:taxon-name></italic>)</p><table-wrap id="T1" position="float" orientation="portrait"><label>Table 1.</label><caption><p>Morphological comparison of <italic><tp:taxon-name><tp:taxon-name-part taxon-name-part-type="genus" reg="Pseudostellaria">Pseudostellaria</tp:taxon-name-part><tp:taxon-name-part taxon-name-part-type="species" reg="wuyishanensis">wuyishanensis</tp:taxon-name-part></tp:taxon-name></italic>, <italic><tp:taxon-name><tp:taxon-name-part taxon-name-part-type="genus" reg="Pseudostellaria">P.</tp:taxon-name-part><tp:taxon-name-part taxon-name-part-type="species" reg="heterantha">heterantha</tp:taxon-name-part></tp:taxon-name></italic>.</p></caption><table id="TID0E53AE" rules="all"><tbody><tr><th rowspan="1" colspan="1">Characters</th><th rowspan="1" colspan="1">
                    <italic><tp:taxon-name>
                        <tp:taxon-name-part taxon-name-part-type="genus" reg="Pseudostellaria">P.</tp:taxon-name-part>
                        <tp:taxon-name-part taxon-name-part-type="species" reg="wuyishanensis">wuyishanensis</tp:taxon-name-part>
                      </tp:taxon-name></italic>
                  </th><th rowspan="1" colspan="1">
                    <italic><tp:taxon-name>
                        <tp:taxon-name-part taxon-name-part-type="genus" reg="Pseudostellaria">P.</tp:taxon-name-part>
                        <tp:taxon-name-part taxon-name-part-type="species" reg="heterantha">heterantha</tp:taxon-name-part>
                      </tp:taxon-name></italic>
                  </th></tr><tr><td rowspan="1" colspan="1">
                    <bold>Stem</bold>
                  </td><td rowspan="1" colspan="1">has stolons,branched at apex, 6–7 cm tall,with 1 line of hairs</td><td rowspan="1" colspan="1">no stolon, branched at base, 8–15 cm tall, with 2 lines of hairs</td></tr><tr><td rowspan="1" colspan="1">
                    <bold>Leaf blade</bold>
                  </td><td rowspan="1" colspan="1">1–1.6 × 0.5–0.7 cm</td><td rowspan="1" colspan="1">2–2.5 × 0.8–1.2 cm</td></tr><tr><td rowspan="1" colspan="1">
                    <bold>Pedicel</bold>
                  </td><td rowspan="1" colspan="1">ca.2 cm long</td><td rowspan="1" colspan="1">3–3.5 cm long</td></tr><tr><td rowspan="1" colspan="1">
                    <bold>Sepal</bold>
                  </td><td rowspan="1" colspan="1">abaxially pilose, margin glabrous</td><td rowspan="1" colspan="1">abaxially pilose, margin ciliate</td></tr><tr><td rowspan="1" colspan="1">
                    <bold>Ovary</bold>
                  </td><td rowspan="1" colspan="1">2 styles</td><td rowspan="1" colspan="1">2 or 3 styles</td></tr><tr><td rowspan="1" colspan="1">
                    <bold>Distribution</bold>
                  </td><td rowspan="1" colspan="1">Fujian(Southeastern China)</td><td rowspan="1" colspan="1">Northern and Southwestern China</td></tr></tbody></table></table-wrap></tp:treatment-sec><tp:treatment-sec sec-type="description" id="SECID0EREAE"><title>Description.</title><p>Plants perennial. Root tubers green, fusiform, 0.4–0.6 × 0.2–0.3 cm. Stem erect, 6–7 cm tall, slender, unbranched at base, apex false dichotomous branched, stoloniferous, with 1 line of hairs. Leaves opposite, entire, 1–1.6 × 0.5–0.7 cm; proximal middle leaves oblanceolate, base attenuate into a petiole, apex acute; distal leaves ovate, shortly petiolate, membranous, both surfaces glabrous, the adaxial green, the abaxial viridescent, apex acute, usually with mucro ca.0.5 mm, sparsely ciliate at base, pinnately veined, lateral veins 3–4 pairs, inconspicuous. Chasmogamic flowers terminal or axillary, solitary; pedicel erect, ca. 2 cm long, pilose; sepals 5, green, lanceolate, ca. 3 mm, abaxially slightly pilose, margin membranous, glabrous; petal 5, oblong, slightly longer than sepals, ca. 4 mm, apically emarginate, base with a short claw; stamens 10, shorter than petals, ca. 4 mm; filament glabrous; anthers purple-red, reniform; ovary coniform, ca. 2 × 0.9 mm, with 2 thin styles to 3 mm, revolute, longer than the ovary, ovules numerous. Cleistogamous flowers and fruits not seen.</p></tp:treatment-sec><tp:treatment-sec sec-type="distribution" id="SECID0EWEAE"><title>Distribution and habitat.</title><p>The new species is endemic to the Wuyishan National Park, Fujian Province. The plant grows in the deciduous broad-leaved forest at 2000 m in elevation. The dominant species of the community include <italic><tp:taxon-name><tp:taxon-name-part taxon-name-part-type="genus" reg="Pinus">Pinus</tp:taxon-name-part><tp:taxon-name-part taxon-name-part-type="species" reg="taiwanensis">taiwanensis</tp:taxon-name-part></tp:taxon-name></italic> Hayata (<tp:taxon-name><tp:taxon-name-part taxon-name-part-type="family">Pinaceae</tp:taxon-name-part></tp:taxon-name>), <italic><tp:taxon-name><tp:taxon-name-part taxon-name-part-type="genus" reg="Lithocarpus">Lithocarpus</tp:taxon-name-part><tp:taxon-name-part taxon-name-part-type="species" reg="harlandii">harlandii</tp:taxon-name-part></tp:taxon-name></italic> (Hance) Rehder (<tp:taxon-name><tp:taxon-name-part taxon-name-part-type="family">Fagaceae</tp:taxon-name-part></tp:taxon-name>), <tp:taxon-name><tp:taxon-name-part taxon-name-part-type="genus" reg="Buxus">Buxus</tp:taxon-name-part><tp:taxon-name-part taxon-name-part-type="species" reg="sinica">sinica</tp:taxon-name-part><tp:taxon-name-part taxon-name-part-type="infraspecific-rank">var.</tp:taxon-name-part><tp:taxon-name-part taxon-name-part-type="variety" reg="parvifolia">parvifolia</tp:taxon-name-part></tp:taxon-name> M. Cheng (<tp:taxon-name><tp:taxon-name-part taxon-name-part-type="family">Buxaceae</tp:taxon-name-part></tp:taxon-name>), <italic><tp:taxon-name><tp:taxon-name-part taxon-name-part-type="genus" reg="Veratrum">Veratrum</tp:taxon-name-part><tp:taxon-name-part taxon-name-part-type="species" reg="schindleri">schindleri</tp:taxon-name-part></tp:taxon-name></italic> Loes (<tp:taxon-name><tp:taxon-name-part taxon-name-part-type="family">Melanthiaceae</tp:taxon-name-part></tp:taxon-name>), and <italic><tp:taxon-name><tp:taxon-name-part taxon-name-part-type="genus" reg="Dichocarpum">Dichocarpum</tp:taxon-name-part><tp:taxon-name-part taxon-name-part-type="species" reg="franchetii">franchetii</tp:taxon-name-part></tp:taxon-name></italic> (Finet&amp;Gagnepain) W.T. Wang &amp; Hsiao (<tp:taxon-name><tp:taxon-name-part taxon-name-part-type="family">Ranunculaceae</tp:taxon-name-part></tp:taxon-name>).</p></tp:treatment-sec><tp:treatment-sec sec-type="phenology" id="SECID0ESHAE"><title>Phenology.</title><p>Flowers were observed in June.</p></tp:treatment-sec><tp:treatment-sec sec-type="conservation status" id="SECID0EXHAE"><title>Conservation status.</title><p>There is only one known location and fewer than 50 individuals of <italic><tp:taxon-name><tp:taxon-name-part taxon-name-part-type="genus" reg="Pseudostellaria">P.</tp:taxon-name-part><tp:taxon-name-part taxon-name-part-type="species" reg="wuyishanensis">wuyishanensis</tp:taxon-name-part></tp:taxon-name></italic> found during our fieldworks in the Wuyishan National Park in both 2019 and 2020. But the investigation has not been through enough to fully understand the species natural distribution. According to IUCN Red List criteria (2012), this new species should be assessed as Data Deficient (<abbrev xmlns:xlink="http://www.w3.org/1999/xlink" xlink:title="Data Deficient" id="ABBRID0EIIAE" xlink:type="simple">DD</abbrev>; criteria B1ab(i–v) + 2ab(i–v)).</p></tp:treatment-sec><tp:treatment-sec sec-type="etymology" id="SECID0EMIAE"><title>Etymology.</title><p>The specific epithet ‘<italic><tp:taxon-name><tp:taxon-name-part taxon-name-part-type="genus" reg="Pseudostellaria"/><tp:taxon-name-part taxon-name-part-type="species" reg="wuyishanensis">wuyishanensis</tp:taxon-name-part></tp:taxon-name></italic>’ refers to Wuyishan National Park, the locality of the type collection.</p></tp:treatment-sec></tp:taxon-treatment>
